# Supplementary material for: Omega-3 Eicosapentaenoic Acid Is Related to Happiness and a Sense of Fulfillment—A Study among Female Nursing Workers
Source: Nutrients. 2020 Nov 11;12(11):3462. doi: 10.3390/nu12113462 (PMC7696953; doi:10.3390/nu12113462)
Supplement: Supplementary file 1 [file nutrients-12-03462-s001.zip]

Archive with 1 entries (1 files):
- nutrients-973787-supplementary.xlsx
