# Supplementary material for: Omega-3 Eicosapentaenoic Acid Is Related to Happiness and a Sense of Fulfillment—A Study among Female Nursing Workers
Source: Nutrients. 2020 Nov 11;12(11):3462. doi: 10.3390/nu12113462 (PMC7696953; doi:10.3390/nu12113462)
Supplement: Supplementary file 1 [file nutrients-12-03462-s001.zip › nutrients-973787-supplementary.xlsx]

## Sheet: Table S1
Table S1
Differences of PUFA % by physical, social and lifestyle factors
PUFA	Menopause		Occupational status		Eating between meals		Eating Breakfast		Smoking status		Leisure-time physical activities		Current alcohol consumption
	No (n = 71)	Yes (n = 62)	Licensed nurse or caregiver (n = 90)	Others without license (n = 43)	No or seldom (n = 57)	Yes (n = 76)	No or sometimes (n = 16)	Yes (n = 117)	Ex- or no smoker (n = 103)	Present smoker (n = 30)	<A few per month (n = 104)	≥Once per week (n = 29)	(Almost) No (n = 112)	≥Twice per week (n = 21)
LA (%)	32.3 ± 3.1	30.3 ± 3.98†	31.5 ± 3.51†	31.2 ± 4.03	30.6 ± 4.17	32 ± 3.16†	31.5 ± 3.51	31.2 ± 4.03†	31.6 ± 3.68	30.1 ± 3.45†	31.5 ± 2.63	31.4 ± 3.80†	31.6 ± 3.56†	30.7 ± 4.06
AA (%)	5.42 ± 0.81	5.16 ± 1.03	5.26 ± 0.92	5.39 ± 0.96	5.26 ± 0.98	5.34 ± 0.89	5.26 ± 0.92	5.39 ± 0.96	5.26 ± 0.94	5.53 ± 0.83	5.33 ± 0.95	5.30 ± 0.93 *	5.22 ± 0.90	5.62 ± 1.04
DGLA (%)	1.02 ± 0.27	1.1 ± 0.25	1.05 ± 0.27	1.06 ± 0.25	1.03 ± 0.25	1.07 ± 0.27	1.05 ± 0.27	1.06 ± 0.25	1.05 ± 0.27	1.08 ± 0.24	1.06 ± 0.23	1.05 ± 0.267	1.04 ± 0.24	1.09 ± 0.32
LNA (%)	0.25 ± 0.118	0.34 ± 0.160	0.29 ± 0.15†	0.30 ± 0.15	0.30 ± 0.15	0.29 ± 0.147†	0.29 ± 0.15	0.30 ± 0.15	0.29 ± 0.150†	0.28 ± 0.130	0.28 ± 0.120	0.30 ± 0.149	0.24 ± 0.133	0.33 ± 0.183
EDA (%)	0.17 ± 0.027	0.17 ± 0.028	0.17 ± 0.027	0.17 ± 0.028	0.17 ± 0.024	0.17 ± 0.030	0.17 ± 0.027	0.17 ± 0.028	0.17 ± 0.027	0.17 ± 0.030	0.17 ± 0.029	0.17 ± 0.027	0.17 ± 0.026	0.17 ± 0.031
DTA (%)	0.13 ± 0.038	0.12 ± 0.030	0.13 ± 0.034	0.13 ± 0.039	0.13 ± 0.035	0.13 ± 0.036	0.13 ± 0.034	0.13 ± 0.039	0.12 ± 0.034	0.13 ± 0.039	0.14 ± 0.034	0.12 ± 0.035	0.12 ± 0.036	0.13 ± 0.033
DHA (%)	3.34 ± 0.938	4.26 ± 0.943 **	3.83 ± 0.96	3.65 ± 1.20	4.02 ± 1.19	3.58 ± 0.88	3.83 ± 0.96	3.65 ± 1.20	3.77 ± 1.05	3.76 ± 1.05	3.39 ± 1.10	3.82 ± 1.03	3.71 ± 1.01	3.98 ± 1.15
EPA (%)	1.38 ± 0.98	2.01 ± 0.89†	1.63 ± 0.83†	1.75 ± 1.26	1.79 ± 1.158	1.58 ± 0.837	1.63 ± 0.83	1.75 ± 1.26†	1.64 ± 0.95 *	1.83 ± 1.19	1.34 ± 0.94	1.71 ± 0.99†	1.63 ± 0.90	1.80 ± 1.27
ALA (%)	0.67 ± 0.182	0.83 ± 0.188 *	0.76 ± 0.204	0.70 ± 0.190	0.79 ± 0.229	0.70 ± 0.168 *	0.76 ± 0.204	0.70 ± 0.190	0.74 ± 0.205	0.74 ± 0.180	0.74 ± 0.221	0.74 ± 0.199	0.73 ± 0.188	0.78 ± 0.239
DPA (%)	0.46 ± 0.125	0.57 ± 0.124	0.52 ± 0.137	0.49 ± 0.138	0.54 ± 0.165	0.49 ± 0.108	0.52 ± 0.137	0.49 ± 0.138	0.51 ± 0.140	0.53 ± 0.130	0.49 ± 0.147	0.51 ± 0.137	0.50 ± 0.131	0.53 ± 0.158
Comparisons were adjusting for age and body mass index. †: One participant datum was missing.* p <0.05, ** p <0.005. PUFA: poly-unsaturated fatty acid, LA: linoleic acid, AA: arachidonic acid, DGLA: dihomo-γ-linolenic acid, LNA: γ-linolenic acid, EDA: eicosadienoic acid, DTA: docosatetraenoic acid, DHA: docosahexaenoic acid, EPA: eicosapentaenoic acid, ALA: α-linolenic acid, DPA: docosapentaenoic…
